# Supplementary material for: Dissecting the Single-Cell Transcriptome Network of Immune Environment Underlying Cervical Premalignant Lesion, Cervical Cancer and Metastatic Lymph Nodes
Source: Front Immunol. 2022 Jun 24;13:897366. doi: 10.3389/fimmu.2022.897366 (PMC9263187; doi:10.3389/fimmu.2022.897366)
Supplement: Supplementary file 12 [file Table_2.xlsx]

## Sheet: Table S2
Signature related gene sets used in macrophage. Related to Figure S9.
M1_Polarization	M2_Polarization	Anti_inflammatory	Pro_inflammatory	Immune surveillance	Immune escape
IL12	ARG1	IL1RN	IL1B	HLA-A	CD47
IL23	ARG2	IL10	TNF	HLA-B	ADAM10
IL12	IL10	IL4	CCL2	HLA-C	HLA-G
TNF	CD32	IL11	CCL3	MICA	CD274
IL6	CD163	IL13	CCL5	MICB	FASLG
CD86	CD23	TGFB1	CCL7		CCL5
IL1B	CD200R1	TNFRSF1A	CCL8		TGFB1
MARCO	PDCD1LG2	TNFRSF1B	CCL13		IL10
NOS2	CD274	IL1R2	CCL17		PTGER4
IL12	MARCO	IL18BP	CCL22
CD64	CSF1R
CD80	CD206
CXCR10	IL1RN
IL23	IL1R2
CXCL9	IL4R
CXCL10	CCL4
CXCL11	CCL13
CD86	CCL20
IL1A	CCL17
IL1B	CCL18
IL6	CCL22
TNF	CCL24
CCL5	LYVE1
IRF5	VEGFA
IRF1	VEGFB
CD40	VEGFC
IDO1	VEGFD
KYNU	EGF
CCR7	CTSA
	CTSB
	CSTC
	CTSD
	TGFB1
	TGFB2
	TGFB3
	MMP14
	MMP19
	MMP9
	CLEC7A
	WNT7B
	FASL
	TNFSF12
	TNFSF8
	CD276
	VTCN1
	MSR1
	FN1
	IRF4
